# Supplementary material for: Prognostic and predictive value of YTHDF1 and YTHDF2 and their correlation with tumor-infiltrating immune cells in non-small cell carcinoma
Source: Front Oncol. 2022 Nov 21;12:996634. doi: 10.3389/fonc.2022.996634 (PMC9720116; doi:10.3389/fonc.2022.996634)
Supplement: Supplementary file 3 [file DataSheet_1.xlsx]

## Sheet: Treatment_group_clinical&immuno
Histology	YTHDF1	YTHDF2	CD4	FOXP3	CD8	DRUG	Sex	Age	PDL1 percent	Smoking history	Stage	Response	pregression_event	Progression-free-survival_month	death	Overall-survival_month
squamous cell carcinoma	30	0	Tissue loss	0	Tissue loss	tecentriq	Male	63	1	present	3	Response	Followup loss	Followup loss	Followup loss	Followup loss
adenocarcinoma	200	200	51.3	20.6	32	tecentriq	Male	71	0	present	4	No-response	Followup loss	Followup loss	Followup loss	Followup loss
adenocarcinoma	300	100	71.3	32.6	55	pembrolizumab	Male	64	40	present	4	No-response	progression	0.8	Followup loss	Followup loss
squamous cell carcinoma	0	0	35.3	1	Tissue loss	tecentriq	Male	67	2.5	present	4	No-response	progression	0.8	Followup loss	Followup loss
Large cell neuroendocrine carcinoma	30	50	112	1.3	20.3	tecentriq	Male	48	10	present	4	No-response	progression	0.266667	Followup loss	Followup loss
adenocarcinoma	0	50	63.3	8	17.3	tecentriq	Male	70	0	present	3	No-response	progression	2.03333	Followup loss	Followup loss
squamous cell carcinoma	30	30	9	0	15.6	tecentriq	Male	63	2	present	3	No-response	progression	1.9	Followup loss	Followup loss
squamous cell carcinoma	30	100	14	3	12	tecentriq	Male	53	0	present	3	No-response	progression	1.4	Followup loss	Followup loss
squamous cell carcinoma	300	100	21.3	Tissue loss	6.3	tecentriq	Male	80	0	No record	4	No-response	progression	1.03333	Followup loss	Followup loss
adenocarcinoma	200	200	Tissue loss	Tissue loss	Tissue loss	pembrolizumab	Male	58	0	absent	4	No-response	progression	6.26667	death	11.3
adenocarcinoma	100	100	Tissue loss	10.6	Tissue loss	pembrolizumab	Male	70	20	present	4	Response	progression	14.8333	death	43.8
adenocarcinoma	100	Tissue loss	23	6	Tissue loss	pembrolizumab	Male	51	0	No record	4	Response	progression	13	death	13
squamous cell carcinoma	100	100	52	67.6	69.6	pembrolizumab	Male	61	95	present	4	No-response	progression	0.9	death	1.56667
adenocarcinoma	0	0	98	22.6	52	pembrolizumab	Male	73	67.5	present	4	Response	progression	3.33333	death	3.33333
adenocarcinoma	50	100	35	9.6	51.3	pembrolizumab	Male	74	20	absent	4	No-response	progression	0.766667	death	0.766667
adenocarcinoma	0	0	77.6	1.3	42.3	pembrolizumab	Male	72	100	No record	4	Response	progression	11.4	death	14.9667
adenocarcinoma	20	70	71	24.6	16.6	pembrolizumab	Female	74	60	No record	4	No-response	progression	4.9	death	7.73333
adenocarcinoma	200	200	25.3	15.6	5	pembrolizumab	Male	60	85	No record	4	No-response	progression	0.7	death	3
squamous cell carcinoma	100	80	15	6.3	4	pembrolizumab	Male	71	80	present	4	No-response	progression	1.36667	death	1.36667
adenocarcinoma	100	100	50	12.3	30.3	nivolumab	Male	61	10	present	4	Response	progression	2.03333	death	2.03333
adenocarcinoma	300	100	10	Tissue loss	19	nivolumab	Female	44	50	present	4	No-response	progression	1.63333	death	1.96667
squamous cell carcinoma	0	0	12	3	11.3	nivolumab	Male	76	15	No record	3	No-response	progression	1.13333	death	1.13333
adenocarcinoma	50	50	17.3	14.3	6.3	nivolumab	Female	56	80	present	3	No-response	progression	4.86667	death	4.86667
squamous cell carcinoma	200	200	16.6	0	4	nivolumab	Male	71	15	present	4	No-response	progression	13.1333	death	13.4
squamous cell carcinoma	50	30	12	0	3	nivolumab	Male	78	30	absent	3	No-response	progression	3.56667	death	3.56667
adenocarcinoma	30	0	61.3	16.3	49	tecentriq	Male	60	2	No record	4	No-response	progression	1.7	death	4.53333
adenocarcinoma	50	50	81.6	30.6	42.6	tecentriq	Male	74	1	present	4	No-response	progression	0.733333	death	2.43333
adenocarcinoma	30	100	59.6	15.3	19	tecentriq	Female	69	45	absent	4	No-response	progression	1.56667	death	6.66667
adenocarcinoma	300	300	43.3	22	17	tecentriq	Female	50	15.5	absent	4	No-response	progression	1.46667	death	1.46667
adenocarcinoma	0	0	56.3	9.3	14	tecentriq	Male	66	0	present	4	No-response	progression	1.13333	death	1.13333
squamous cell carcinoma	200	50	25.3	25.6	10	tecentriq	Male	62	1	No record	3	No-response	progression	2.43333	death	8.26667
adenocarcinoma	0	0	23.3	4.3	8.3	tecentriq	Male	70	0	present	4	Response	progression	3.73333	death	12.6667
Large cell neuroendocrine carcinoma	300	300	8.3	0	2	tecentriq	Male	67	1	present	4	No-response	progression	1.03333	death	6.03333
adenocarcinoma	50	50	112.3	12.3	58.3	pembrolizumab	Male	67	40	present	4	No-response	progression	4.26667	no death	23.3333
adenocarcinoma	0	0	44.3	15.3	33.3	pembrolizumab	Male	71	30	No record	4	Response	progression	10.8	no death	18.3333
adenocarcinoma	200	300	86.3	21.3	33	pembrolizumab	Male	78	100	No record	4	Response	progression	6.06667	no death	8.33333
squamous cell carcinoma	0	0	75.3	0	16.3	pembrolizumab	Male	72	50	present	3	Response	progression	20.2667	no death	25.4667
adenocarcinoma	200	200	12	65	5	pembrolizumab	Male	53	55	present	3	No-response	progression	11.8667	no death	17.2667
squamous cell carcinoma	200	200	131	87.6	89.6	nivolumab	Male	69	50	present	4	Response	progression	12.1667	no death	24.0333
adenocarcinoma	200	200	151	Tissue loss	65	nivolumab	Female	49	25	No record	4	No-response	progression	2.4	no death	27.5333
squamous cell carcinoma	0	0	55.3	41	22	nivolumab	Male	68	62.5	present	3	Response	progression	10.5	no death	13.5333
adenocarcinoma	90	100	33	35	18	nivolumab	Female	69	100	absent	4	No-response	progression	9.23333	no death	27.6
adenocarcinoma	100	100	Tissue loss	Tissue loss	Tissue loss	tecentriq	Male	51	0.5	absent	4	No-response	progression	4.43333	no death	4.43333
adenocarcinoma	100	100	31	15	18.6	tecentriq	Male	56	2	present	4	No-response	progression	3.5	no death	8.93333
squamous cell carcinoma	50	30	37.3	20.3	6.3	tecentriq	Male	71	5.5	present	3	No-response	progression	0.733333	no death	11.9
adenocarcinoma	150	150	2	3.6	1	pembrolizumab	Male	61	60	present	4	No-response	no progression	31.9	death	6.5
Non-small cell carcinoma, not otherwise specified	0	100	22	7	20	tecentriq	Male	75	No record	No record	3	Response	no progression	13.9333	death	13.9333
adenocarcinoma	0	0	Tissue loss	Tissue loss	Tissue loss	pembrolizumab	Male	81	92.5	present	3	Response	no progression	7.23333	no death	7.23333
squamous cell carcinoma	30	30	78.6	38.6	98.6	pembrolizumab	Female	32	100	No record	4	Response	no progression	18	no death	18
adenocarcinoma	0	0	118.6	38.6	65.6	pembrolizumab	Male	47	100	present	3	Response	no progression	3.1	no death	12.5
squamous cell carcinoma	0	100	76.6	19	38.3	pembrolizumab	Male	78	40	No record	4	Response	no progression	13.6333	no death	23.0333
squamous cell carcinoma	20	90	59.6	9	11.3	pembrolizumab	Male	65	60	present	3	Response	no progression	8.53333	no death	8.53333
squamous cell carcinoma	300	300	21.3	3	2	pembrolizumab	Male	67	0	No record	4	Response	no progression	17	no death	17
adenocarcinoma	100	100	42	12	55.6	nivolumab	Male	76	60	No record	4	Response	no progression	47.4667	no death	47.4667
squamous cell carcinoma	100	100	23	12.3	52.3	nivolumab	Male	64	30	present	4	Response	no progression	6.23333	no death	15.6333
adenocarcinoma	100	100	56	32.6	42.3	nivolumab	Male	79	100	No record	4	Response	no progression	26.6	no death	45.0667
adenocarcinoma	5	70	118.6	9	116.6	tecentriq	Male	79	0	present	3	Response	no progression	4.2	no death	7.83333
adenocarcinoma	0	0	88.6	9.3	51.3	tecentriq	Male	63	1	present	3	Response	no progression	28.9333	no death	28.9333
adenocarcinoma	100	100	42.6	4	38	tecentriq	Male	55	No record	present	4	Response	no progression	8.93333	no death	8.93333
