# Supplementary material for: Prognostic and predictive value of YTHDF1 and YTHDF2 and their correlation with tumor-infiltrating immune cells in non-small cell carcinoma
Source: Front Oncol. 2022 Nov 21;12:996634. doi: 10.3389/fonc.2022.996634 (PMC9720116; doi:10.3389/fonc.2022.996634)
Supplement: Supplementary file 4 [file DataSheet_2.xlsx]

## Sheet: No_Treatment_group_clinica
YTHDF1	YTHDF2	FOXP3	CD4	CD8	Sex	age	Histologic_subtype	stage	death	Overall-survival_month	smoking history
300	300	14.3	23.6	35	Male	47	Adenocarcinoma	3	death	37	Present
300	300	22	92.6	69	Female	79	Adenocarcinoma	1	No death	30.8333	Present
300	300	3.3	35	25.3	Male	70	Adenocarcinoma	No record	death	15.1	absent
300	300	30	35.3	78.6	Male	67	Adenocarcinoma	1	No death	42.2667	absent
200	200	15.3	11	13	Female	54	Adenocarcinoma	3	death	20	No record
200	200	15.6	136	72	Male	69	Squamous cell ca	3	death	26.5	Present
200	200	5	11	5.3	Male	65	Squamous cell ca	2	death	27.6667	Present
200	200	0	Tissue loss	38.3	Male	67	Squamous cell ca	1	death	38.2667	Present
200	200	6.3	51	Tissue loss	Male	71	Adenocarcinoma	1	No death	42.6333	Present
200	200	32.6	42.3	40.3	Male	73	Squamous cell ca	2	No death	47.4	Present
200	190	20.6	86.6	42.3	Male	62	Squamous cell ca	3	No death	53.4667	Present
200	300	28.6	24.3	21.6	Male	59	Adenocarcinoma	1	No death	65	Present
200	100	0	11.3	8.3	Male	55	Adenocarcinoma	No record	death	47.2667	absent
200	200	5	30	31	Female	57	Adenocarcinoma	1	No death	33	absent
200	200	70	123.3	133	Male	62	Squamous cell ca	2	No death	36.4	absent
200	100	41	61.3	36.3	Male	56	Adenocarcinoma	1	No death	37.8	absent
200	200	3.3	88.6	45	Female	72	Adenocarcinoma	1	No death	61.9333	absent
150	200	3.3	12	15.3	Male	47	Adenocarcinoma	3	No death	53.9333	absent
130	100	55	75	28	Male	54	Adenocarcinoma	2	No death	34	absent
120	100	51.3	42.3	55	Male	62	Adenocarcinoma	3	No death	50.7	No record
120	200	50.3	121.6	48	Male	53	Adenocarcinoma	1	No death	31	Present
120	100	22.6	42	25.6	Male	73	Adenocarcinoma	3	No death	34	Present
120	100	5	16.3	9	Male	64	Adenocarcinoma	1	No death	51.8667	Present
120	100	0	31	13.6	Female	69	Squamous cell ca	1	No death	53.5333	Present
120	100	5	22.3	21.3	Male	58	Squamous cell ca	1	No death	60.5333	Present
120	150	45.6	112	31.6	Female	72	Adenocarcinoma	1	No death	41.8	absent
100	100	0	16	126	Male	76	Adenocarcinoma	3	death	10.1333	No record
100	200	15	23	11	Female	57	Adenocarcinoma	3	death	44	No record
100	100	35.6	53.6	99.3	Male	53	Adenocarcinoma	3	death	89	No record
100	100	21	50.6	22.6	Female	47	Adenocarcinoma	1	No death	52	No record
100	100	11	25.3	10	Male	79	Squamous cell ca	2	death	0.933333	Present
100	300	4	Tissue loss	69	Male	71	Adenocarcinoma	2	death	1.4	Present
100	30	45.3	137.6	67	Male	72	Adenocarcinoma	3	death	3.86667	Present
100	100	29.6	136.6	62	Male	70	Adenocarcinoma	3	death	8.33333	Present
100	100	25	58.3	33.3	Female	76	Squamous cell ca	2	death	9.23333	Present
100	0	31	25.3	42.6	Male	67	Squamous cell ca	1	death	12.8333	Present
100	100	5.3	103.6	37	Male	73	Adenocarcinoma	2	death	18.3	Present
100	0	28.3	131.3	59.3	Male	67	Adenocarcinoma	2	death	20.7333	Present
100	0	0	35.3	10.3	Male	66	Adenocarcinoma	2	death	25.0667	Present
100	100	10.6	51.3	42.3	Male	73	Adenocarcinoma	3	death	34	Present
100	70	30.3	89.6	11.6	Male	63	Adenocarcinoma	1	death	37.6667	Present
100	100	0	26.6	29.6	Male	53	Adenocarcinoma	3	death	44	Present
100	100	0	71	29.6	Male	61	Adenocarcinoma	3	death	46.0333	Present
100	100	23	57.3	67.3	Male	76	Squamous cell ca	2	death	54.4	Present
100	0	70	52	67.6	Male	74	Squamous cell ca	2	death	71.0667	Present
100	Tissue loss	12	25	12.3	Female	70	Squamous cell ca	1	No death	6.53333	Present
100	200	32.6	151.6	18	Female	61	Adenocarcinoma	1	No death	12	Present
100	50	5.6	47	43	Male	71	Squamous cell ca	1	No death	27.3333	Present
100	200	22.3	84.3	25.3	Male	73	Squamous cell ca	2	No death	30.8667	Present
100	100	5.6	53.3	26	Male	53	Adenocarcinoma	2	No death	35.6333	Present
100	100	18	71.3	41	Male	71	Squamous cell ca	2	No death	36.2333	Present
100	100	3.6	35	22.6	Male	49	Adenocarcinoma	1	No death	36.7333	Present
100	100	5.3	21	25	Male	78	Adenocarcinoma	3	No death	38.6333	Present
100	100	0	47.6	68.6	Male	74	Squamous cell ca	1	No death	39.1333	Present
100	100	3	19	22	Male	59	Squamous cell ca	1	No death	43.8	Present
100	100	0	25	22.6	Male	49	Adenocarcinoma	2	No death	45.6667	Present
100	100	42.3	126	23.3	Male	80	Squamous cell ca	1	No death	53.4667	Present
100	100	5	9	3	Male	60	Adenocarcinoma	1	No death	54.2	Present
100	100	0	42.3	22	Male	66	Squamous cell ca	3	No death	54.5667	Present
100	100	25	39.3	16.6	Male	52	Adenocarcinoma	1	No death	66	Present
100	100	0	71.3	17.3	Male	64	Squamous cell ca	2	No death	66.7667	Present
100	100	12	45	19.6	Male	56	Adenocarcinoma	1	No death	79	Present
100	100	5	18.3	6	Male	41	Adenocarcinoma	1	No death	79	Present
100	100	13.3	23	8	Male	52	Squamous cell ca	2	No death	85.9	Present
100	200	8	81.6	72.6	Male	71	Adenocarcinoma	1	No death	106	Present
100	100	25.3	50.3	56.6	Female	45	Adenocarcinoma	3	death	13	absent
100	30	28.6	135.3	32.6	Female	49	Adenocarcinoma	2	death	17.4	absent
100	100	5.6	45.3	11	Female	35	Adenocarcinoma	3	death	17.9	absent
100	100	0	25	22.3	Female	64	Adenocarcinoma	3	death	78	absent
100	100	0	92	31.6	Female	66	Adenocarcinoma	3	No death	0.633333	absent
100	200	1	118	32.3	Female	74	Adenocarcinoma	1	No death	3.9	absent
100	100	13.6	69	23	Female	54	Adenocarcinoma	3	No death	30.2333	absent
100	100	8.3	41.3	30.3	Female	65	Adenocarcinoma	2	No death	33.3	absent
100	100	0	57.6	40.6	Female	63	Adenocarcinoma	1	No death	33.5	absent
100	200	1.3	37.3	19.3	Female	69	Adenocarcinoma	1	No death	36	absent
100	100	15	105	66.6	Female	68	Adenocarcinoma	1	No death	37.4667	absent
100	100	2	82	35	Male	63	Adenocarcinoma	1	No death	39.4667	absent
100	100	0	35.3	21	Female	76	Adenocarcinoma	3	No death	53.5667	absent
100	100	5.3	78.3	25	Female	61	Adenocarcinoma	1	No death	56.7	absent
100	100	20.6	68.6	45.6	Female	58	Adenocarcinoma	1	No death	60	absent
100	30	35.3	126	42	Female	49	Adenocarcinoma	3	No death	61.9667	absent
100	100	0	48.3	4.6	Female	70	Adenocarcinoma	1	No death	62.3667	absent
100	100	0	66.3	21	Female	63	Adenocarcinoma	3	No death	66.9	absent
100	100	6.6	87.6	25.3	Female	66	Adenocarcinoma	2	No death	74.3667	absent
90	90	15	45.3	66.6	Male	56	Adenocarcinoma	2	No death	12.1667	Present
90	80	0	39.3	13	Male	60	Adenocarcinoma	3	No death	40.0333	Present
90	30	0	10	25	Male	63	Squamous cell ca	2	No death	48.1667	Present
90	70	23	66.6	20	Male	72	Squamous cell ca	2	No death	49.9	Present
90	90	0	33	31	Male	57	Adenocarcinoma	3	No death	59.1667	Present
90	90	0	32.3	12.3	Male	67	Adenocarcinoma	1	No death	60.3333	Present
90	90	3	95.6	51.6	Male	68	Adenocarcinoma	3	No death	32.7	absent
90	100	2	42.6	45.6	Female	63	Adenocarcinoma	1	No death	36.9333	absent
90	100	0	82.3	29.3	Female	70	Adenocarcinoma	1	No death	45.7333	absent
90	0	1.6	13.3	13	Female	43	Adenocarcinoma	1	No death	74	absent
80	0	8	35.3	75.3	Male	69	Adenocarcinoma	1	death	0.0666667	No record
80	80	0	8	12.6	Female	46	Adenocarcinoma	3	No death	56.0333	No record
80	20	0	41.3	45	Male	72	Squamous cell ca	3	death	35.7667	Present
80	100	1	51.6	35.3	Male	63	Squamous cell ca	1	No death	24.2333	Present
80	70	5.6	31.6	16.6	Male	49	Squamous cell ca	2	No death	33.1	Present
80	70	11.3	65.6	31	Male	57	Adenocarcinoma	1	No death	36.4	Present
80	50	1	22.3	15	Male	68	Squamous cell ca	2	No death	36.8333	Present
80	80	0	56	59	Male	64	Adenocarcinoma	2	No death	48.2	Present
80	80	18.3	38.3	22.6	Male	59	Squamous cell ca	2	No death	67.3667	Present
80	50	0	73.6	32.6	Female	74	Adenocarcinoma	1	No death	28.1333	absent
80	80	5.3	92.6	45.3	Female	60	Adenocarcinoma	2	No death	62.8333	absent
70	70	0	38.6	78	Male	55	Adenocarcinoma	3	death	37	No record
70	70	2.3	33	25.6	Male	66	Adenocarcinoma	2	No death	53.7333	No record
70	70	25.3	98.3	27.6	Male	68	Adenocarcinoma	3	death	7	Present
70	30	0	63	32	Male	45	Adenocarcinoma	2	death	19	Present
70	70	20.3	72.3	22.3	Male	35	Adenocarcinoma	3	death	28	Present
70	0	3.3	99.3	18.3	Male	55	Adenocarcinoma	3	death	32	Present
70	100	15.6	66	45	Male	58	Adenocarcinoma	1	death	32	Present
70	100	13	45	19.6	Male	68	Adenocarcinoma	2	death	82	Present
70	80	2	42	9.3	Male	68	Adenocarcinoma	1	No death	33.7667	Present
70	70	5	59.3	61	Male	55	Adenocarcinoma	3	No death	43.1667	Present
70	100	0	56.3	40.6	Female	49	Adenocarcinoma	1	No death	44	Present
70	70	8	72	35.6	Male	41	Adenocarcinoma	3	No death	68.1667	Present
70	70	1	52	18	Female	54	Adenocarcinoma	3	No death	29.6	absent
70	70	6.3	86	55.3	Female	68	Adenocarcinoma	1	No death	57	absent
60	60	2	72.6	42	Male	65	Squamous cell ca	2	death	3.46667	Present
60	100	28.3	67.6	62.6	Male	69	Adenocarcinoma	2	death	73.1667	Present
60	60	1.3	61.3	26	Male	47	Adenocarcinoma	1	No death	31.8333	Present
60	60	12.3	61.3	51.3	Male	57	Squamous cell ca	2	No death	46.0667	Present
50	0	0	28	19.6	Male	64	Adenocarcinoma	3	No death	56.4333	No record
50	50	2.6	133.3	55.3	Male	57	Squamous cell ca	3	death	0.266667	Present
50	70	18.3	31.6	18.3	Male	70	Squamous cell ca	1	death	0.433333	Present
50	100	18.3	121	92.6	Female	61	Adenocarcinoma	3	death	0.533333	Present
50	70	5.3	35.6	41	Male	75	Adenocarcinoma	3	death	1.93333	Present
50	100	28.6	45	23	Male	68	Adenocarcinoma	1	death	4	Present
50	100	1.3	72.6	38	Male	57	Squamous cell ca	3	death	4.43333	Present
50	70	22.6	62	55.3	Male	63	Adenocarcinoma	3	death	8.36667	Present
50	50	3.6	82	45.6	Male	70	Squamous cell ca	1	death	15.6333	Present
50	0	55.6	114	38.6	Male	65	Squamous cell ca	2	death	15.7	Present
50	50	10	42.3	13	Male	46	Squamous cell ca	3	death	21.3667	Present
50	100	6	82.6	58	Male	54	Adenocarcinoma	3	death	22.6667	Present
50	100	15.3	85	68.6	Male	78	Squamous cell ca	1	death	31.0333	Present
50	20	30	131.6	88.6	Male	69	Squamous cell ca	1	No death	26.8667	Present
50	100	3	118.3	22.3	Male	47	Squamous cell ca	1	No death	27.4667	Present
50	30	15.3	71	75.3	Male	52	Squamous cell ca	2	No death	42.4667	Present
50	50	20.6	21.6	13	Male	73	Squamous cell ca	1	No death	43.8667	Present
50	50	5.3	82.3	39	Male	64	Squamous cell ca	3	No death	45.6	Present
50	100	3.6	38	50	Male	65	Squamous cell ca	1	No death	48.9333	Present
50	50	0	32	56	Male	55	Squamous cell ca	2	No death	57.3333	Present
50	100	0	151.6	75	Male	67	Squamous cell ca	1	No death	62.7333	Present
50	50	0	48.3	32.6	Male	49	Squamous cell ca	2	No death	65.6333	Present
50	0	21.3	21	12.3	Male	52	Squamous cell ca	2	No death	65.7333	Present
50	50	0	25	25.6	Male	64	Squamous cell ca	2	No death	79.9333	Present
50	50	65.6	82.3	79	Male	63	Adenocarcinoma	1	No death	81.5333	Present
50	100	31	31.6	25	Female	51	Adenocarcinoma	1	No death	82.9667	Present
50	100	0	23.3	25.6	Male	67	Adenocarcinoma	No record	death	2.9	absent
50	50	5.6	75	30	Male	59	Adenocarcinoma	1	death	6.83333	absent
50	50	0	26	15.6	Male	58	Adenocarcinoma	1	death	8.06667	absent
50	100	3	138.6	55	Female	66	Adenocarcinoma	1	death	15	absent
50	100	31	118	35	Female	55	Adenocarcinoma	3	death	17.7	absent
50	0	3	22.3	35	Male	58	Squamous cell ca	3	death	37.2	absent
50	50	0	8.3	15.6	Female	70	Adenocarcinoma	3	death	41	absent
50	50	5	112	68.3	Female	71	Adenocarcinoma	1	No death	35.2	absent
50	50	40.3	92.3	61.3	Male	53	Squamous cell ca	2	No death	36.4	absent
50	30	1	52	40.3	Female	67	Adenocarcinoma	3	No death	53.5333	absent
50	30	0	62	40.3	Female	51	Adenocarcinoma	1	No death	56.3	absent
50	50	0	17.6	15.6	Female	52	Squamous cell ca	1	No death	61.9	absent
50	20	0	31	38	Female	51	Adenocarcinoma	1	No death	62.4667	absent
50	50	0	9	25.3	Female	74	Adenocarcinoma	1	No death	63	absent
50	100	0	18	12.3	Female	56	Adenocarcinoma	1	No death	63.5	absent
40	40	0	72.6	40	Male	76	Adenocarcinoma	No record	No death	52.2333	No record
40	0	22.3	45.3	15.3	Male	47	Adenocarcinoma	3	death	19	Present
40	30	51.6	56	35	Male	59	Squamous cell ca	3	death	23.5	Present
40	60	16.3	43	39	Male	58	Adenocarcinoma	1	No death	37.8333	Present
40	30	0	46.3	32.3	Male	65	Adenocarcinoma	1	No death	49.6667	Present
40	0	0	72.6	43.6	Male	75	Squamous cell ca	1	death	20.9333	absent
40	50	0	81.3	55.6	Female	82	Adenocarcinoma	1	death	25.9	absent
40	30	0	75.3	18	Female	67	Adenocarcinoma	2	No death	45.4333	absent
30	0	25	78.3	72	Female	62	Adenocarcinoma	3	death	12	Present
30	50	17.6	172.6	98.3	Male	53	Adenocarcinoma	3	death	13.7333	Present
30	0	0	88.3	35.6	Male	55	Adenocarcinoma	1	death	18.1667	Present
30	100	2.3	123.6	71	Male	71	Adenocarcinoma	3	death	28.3667	Present
30	0	78	120.6	88.6	Male	74	Squamous cell ca	2	death	31	Present
30	0	5.3	250.6	71	Male	71	Squamous cell ca	2	death	41.2667	Present
30	30	55	81.3	68.3	Male	66	Squamous cell ca	1	death	45.1333	Present
30	50	40.6	135.3	88	Male	68	Squamous cell ca	3	death	48.6667	Present
30	100	0	25	25.3	Female	70	Squamous cell ca	2	No death	1.5	Present
30	0	16.6	88.6	118.6	Male	68	Squamous cell ca	1	No death	7.13333	Present
30	30	3	117.6	97	Male	54	Adenocarcinoma	1	No death	27.1333	Present
30	30	25.3	170.3	79.3	Male	61	Squamous cell ca	2	No death	31.9667	Present
30	100	15.6	95.6	19.3	Male	71	Adenocarcinoma	1	No death	42.3667	Present
30	20	5	36	51	Male	63	Squamous cell ca	2	No death	53	Present
30	0	1	Tissue loss	Tissue loss	Male	53	Squamous cell ca	1	No death	81.4	Present
30	0	40	119.3	112	Female	64	Adenocarcinoma	1	death	18	absent
30	70	1	33.3	38.6	Female	78	Adenocarcinoma	1	death	58	absent
30	50	1.3	19.3	35	Female	57	Adenocarcinoma	2	No death	52.8333	absent
30	0	0	65	48.3	Female	69	Squamous cell ca	1	No death	62.4333	absent
20	100	31.6	152.3	60	Female	74	Squamous cell ca	3	death	0.9	Present
20	70	0	69.3	30.6	Male	56	Adenocarcinoma	1	death	16.6333	Present
20	70	0	71.3	31	Male	45	Adenocarcinoma	2	death	27	Present
20	100	15.6	81	46.3	Male	68	Squamous cell ca	3	death	38.1	Present
20	50	0	145	66	Male	60	Adenocarcinoma	1	death	67	Present
20	20	0	67.3	45	Male	75	Adenocarcinoma	1	No death	1.63333	Present
20	50	0	82	51	Male	53	Adenocarcinoma	1	No death	16.8333	Present
20	50	15	110	132.3	Male	74	Squamous cell ca	2	No death	39.3	Present
20	50	14.6	72	98.6	Male	73	Squamous cell ca	2	No death	40.5	Present
20	100	0	82	109.6	Male	69	Adenocarcinoma	2	No death	51.8333	Present
20	0	0	48.6	45	Male	63	Squamous cell ca	2	No death	55.2333	Present
20	20	20.3	48	71	Male	49	Squamous cell ca	3	No death	58.6333	Present
20	20	2.6	28.3	28	Male	53	Adenocarcinoma	1	No death	59.6	Present
20	0	15.6	66	49	Male	62	Squamous cell ca	2	death	13	absent
20	0	3.3	121.6	67	Female	48	Squamous cell ca	3	death	24.9	absent
20	70	25	135	105.6	Male	72	Squamous cell ca	No record	death	29.0667	absent
20	50	15.3	116	105	Female	46	Adenocarcinoma	1	No death	58.2	absent
10	0	18	112	4	Male	70	Squamous cell ca	2	death	11.9667	No record
10	0	0	76.3	68.6	Male	62	Squamous cell ca	3	death	19.2667	Present
10	0	0	Tissue loss	Tissue loss	Male	43	Adenocarcinoma	3	death	33.7333	Present
10	100	42.6	141.6	125	Female	84	Adenocarcinoma	3	No death	40.4667	absent
0	0	4.3	55.3	39.6	Male	46	Adenocarcinoma	3	death	10.8	No record
0	50	2	81.6	76.6	Male	73	Squamous cell ca	2	death	13	No record
0	0	55	140	55.6	Male	78	Squamous cell ca	2	death	87	No record
0	0	0	39	41	Female	40	Adenocarcinoma	2	No death	57.6333	No record
0	0	13.6	22.6	11.3	Female	61	Adenocarcinoma	1	No death	77	No record
0	0	0	39.6	8	Male	56	Adenocarcinoma	3	death	0.433333	Present
0	0	1	42.6	25	Male	55	Adenocarcinoma	2	death	0.533333	Present
0	0	5	172.3	82	Male	72	Adenocarcinoma	3	death	0.666667	Present
0	0	1	47	29.3	Female	79	Squamous cell ca	1	death	0.666667	Present
0	0	1	51.6	19.3	Male	65	Squamous cell ca	2	death	4.26667	Present
0	0	31	118.6	35	Male	66	Adenocarcinoma	2	death	5.66667	Present
0	0	9.3	79.3	22	Male	65	Squamous cell ca	3	death	7	Present
0	0	5	25	38	Male	73	Squamous cell ca	3	death	10.8667	Present
0	0	0	23	35	Male	62	Squamous cell ca	3	death	19	Present
0	0	18.6	113.3	28.3	Male	86	Adenocarcinoma	3	death	19.1667	Present
0	0	0	82.3	29.6	Male	73	Adenocarcinoma	1	death	24.2333	Present
0	0	3.3	95.3	71.3	Male	71	Squamous cell ca	No record	death	29.0333	Present
0	0	3.3	122.3	46.3	Male	52	Adenocarcinoma	1	death	29.5	Present
0	0	1.6	92.3	43.3	Male	62	Adenocarcinoma	1	death	43	Present
0	100	11	91	82	Male	53	Adenocarcinoma	2	death	63	Present
0	0	1.6	127	99	Male	67	Adenocarcinoma	3	death	78.3333	Present
0	0	5.3	72.3	52.6	Male	60	Squamous cell ca	2	death	84.3333	Present
0	0	1.3	138.6	83.6	Male	79	Squamous cell ca	2	No death	3.1	Present
0	10	12.3	121.6	120	Male	74	Adenocarcinoma	2	No death	10.9667	Present
0	0	0	Tissue loss	Tissue loss	Male	62	Squamous cell ca	2	No death	17.2333	Present
0	70	0	Tissue loss	Tissue loss	Male	55	Adenocarcinoma	1	No death	36.5333	Present
0	0	0	82.6	70.6	Male	67	Squamous cell ca	1	No death	36.6667	Present
0	10	0	16	33.3	Male	66	Adenocarcinoma	3	No death	44.1	Present
0	0	5	87.6	32	Male	52	Adenocarcinoma	1	No death	52.2333	Present
0	0	55.6	137.6	98	Male	71	Squamous cell ca	2	No death	54.1667	Present
0	60	12.3	72	61.3	Male	62	Adenocarcinoma	1	No death	58.5333	Present
0	0	0	82	48.3	Male	70	Adenocarcinoma	1	No death	61.1333	Present
0	0	0	122.6	78.3	Male	72	Squamous cell ca	3	No death	68.3	Present
0	100	2.3	106.6	88	Male	54	Squamous cell ca	2	No death	71.1333	Present
0	20	50.6	98.6	92	Male	75	Squamous cell ca	1	No death	74.3333	Present
0	0	1.6	117.3	99.3	Male	64	Squamous cell ca	2	No death	75.3333	Present
0	0	12	92.6	75	Male	31	Adenocarcinoma	No record	No death	81	Present
0	0	1	118.3	82.6	Male	82	Adenocarcinoma	1	death	3.83333	absent
0	40	28.6	83	59.6	Male	58	Adenocarcinoma	3	death	8	absent
0	20	3	41.6	36.6	Male	64	Squamous cell ca	1	death	9.76667	absent
0	100	0	78.6	15.6	Female	69	Adenocarcinoma	2	death	11	absent
0	100	5.3	223.6	82.3	Female	59	Adenocarcinoma	2	death	13.9667	absent
0	0	0	21	9	Male	60	Adenocarcinoma	1	death	15.9667	absent
0	0	0	22	6	Female	55	Adenocarcinoma	3	death	25.0333	absent
0	0	0	16.3	1	Female	58	Squamous cell ca	3	death	26.0333	absent
0	0	1	95	36.6	Female	54	Adenocarcinoma	1	death	63	absent
0	70	1	23	15	Female	67	Adenocarcinoma	2	death	79.2	absent
0	0	8	123.6	72.3	Female	62	Adenocarcinoma	1	No death	57.8667	absent
0	0	3	92.3	61	Female	57	Adenocarcinoma	1	No death	57.9667	absent
0	0	0	125	65.3	Female	48	Adenocarcinoma	3	No death	61.4667	absent
0	100	1	75.6	32.6	Female	64	Adenocarcinoma	1	No death	81.4333	absent
0	0	3.6	65.3	32	Female	68	Adenocarcinoma	2	No death	82	absent
0	100	1.3	73.3	32	Female	49	Adenocarcinoma	3	No death	83.9	absent
0	0	2	102.3	85	Female	51	Adenocarcinoma	1	No death	123	absent
